# Supplementary material for: Mass spectrometry imaging reveals spatial metabolic variation and the crucial role of uridine metabolism in liver injury caused by Schistosoma japonicum
Source: PLoS Negl Trop Dis. 2025 Feb 11;19(2):e0012854. doi: 10.1371/journal.pntd.0012854 (PMC11813095; doi:10.1371/journal.pntd.0012854)
Supplement: S10 Table — (XLSX) [file pntd.0012854.s016.xlsx]

## Sheet: Fig 1B-1C
		wight (g)	liver (g)	Liver / Body mass(%)
	Control 1	30.3	1.22	4.0264
	Control 2	30.2	1.39	4.60265
	Control 3	31.3	1.5	4.79233
	Control 4	30.5	1.56	5.11475
	Control 5	30.6	1.18	3.85621
	6w 1	24.9	2.01	8.07229
	6w 2	26.8	1.72	6.41791
	6w 3	23	1.85	8.04348
	6w 4	22.5	2	8.88889
	6w 5	25.6	1.95	7.61719
	12w 1	26.6	1.89	7.10526
	12w 2	26.8	1.99	7.42537
	12w 3	28.9	2.48	8.58131
	12w 4	21.6	1.56	7.22222
	12w 5	32.7	3.01	9.20489
	PZQ 1	27.2	1.56	5.73529
	PZQ 2	24.3	1.54	6.33745
	PZQ 3	28.2	1.41	5
	PZQ 4	24.6	1.14	4.63415
	PZQ 5	26.3	1.28	4.86692

## Sheet: Fig 7D-J
	Fig 7D	Name	Cad	β-ACTIN	ΔCt	Ave CT（Control）	ΔΔCt	2-ΔΔCt
		Control 1	25.7233	19.0933	6.63	6.86833	-0.238333	1.17963
		Control 2	24.0833	17.58	6.50333		-0.365	1.28788
		Control 3	25.6067	18.48	7.12667		0.258333	0.836053
		Control 4	24.6667	17.4533	7.21333		0.345	0.787308
		6w 1	25.1233	17.1233	8		1.13167	0.456388
		6w 2	25.09	16.93	8.16		1.29167	0.408479
		6w 3	26.0233	18.5833	7.44		0.571667	0.672839
		6w 4	24.1967	16.0867	8.11		1.24167	0.422884
		12w 1	25.09	17.12	7.97		1.10167	0.465978
		12w 2	25.3733	17.58	7.79333		0.925	0.526681
		12w 3	25.7133	17.6633	8.05		1.18167	0.440842
		12w 4	25.3433	17.22	8.12333		1.255	0.418994
		PZQ 1	25.8433	18.98	6.86333		-0.005	1.00347
		PZQ 2	25.6667	18.5467	7.12		0.251667	0.839926
		PZQ 3	25.58	18.5733	7.00667		0.138333	0.908568
		PZQ 4	25.0433	17.7467	7.29667		0.428333	0.74312
	Fig 7E	Name	Hoga1	β-ACTIN	ΔCt	Ave CT（Control）	ΔΔCt	2-ΔΔCt
		Control 1	20.21	19.0933	1.11667	1.5925	-0.475833	1.39072
		Control 2	19.7167	17.58	2.13667		0.544167	0.685787
		Control 3	19.4233	18.48	0.943333		-0.649167	1.56826
		Control 4	19.6267	17.4533	2.17333		0.580833	0.668577
		6w 1	22.5833	17.1233	5.46		3.8675	0.068512
		6w 2	21.84	16.93	4.91		3.3175	0.100307
		6w 3	23.7667	18.5833	5.18333		3.59083	0.0829949
		6w 4	21.96	16.0867	5.87333		4.28083	0.0514447
		12w 1	23.2133	17.12	6.09333		4.50083	0.0441687
		12w 2	21.8267	17.58	4.24667		2.65417	0.158861
		12w 3	22.2067	17.6633	4.54333		2.95083	0.129333
		12w 4	21.0767	17.22	3.85667		2.26417	0.20817
		PZQ 1	21.84	18.98	2.86		1.2675	0.415379
		PZQ 2	21.42	18.5467	2.87333		1.28083	0.411558
		PZQ 3	22.6667	18.5733	4.09333		2.50083	0.176675
		PZQ 4	21.1033	17.7467	3.35667		1.76417	0.294397
	Fig 7F	Name	Gulo	β-ACTIN	ΔCt	Ave CT（Control）	ΔΔCt	2-ΔΔCt
		Control 1	19.8933	19.0933	0.8	0.729167	0.0708333	0.952088
		Control 2	18.44	17.58	0.86		0.130833	0.913304
		Control 3	18.76	18.48	0.28		-0.449167	1.36525
		Control 4	18.43	17.4533	0.976667		0.2475	0.842355
		6w 1	20.15	17.1233	3.02667		2.2975	0.203415
		6w 2	20.7333	16.93	3.80333		3.07417	0.118736
		6w 3	22.8533	18.5833	4.27		3.54083	0.0859217
		6w 4	20.6267	16.0867	4.54		3.81083	0.0712566
		12w 1	21.8933	17.12	4.77333		4.04417	0.0606156
		12w 2	20.0267	17.58	2.44667		1.7175	0.304075
		12w 3	20.31	17.6633	2.64667		1.9175	0.264713
		12w 4	19.5167	17.22	2.29667		1.5675	0.337393
		PZQ 1	20.7567	18.98	1.77667		1.0475	0.483806
		PZQ 2	20.59	18.5467	2.04333		1.31417	0.402158
		PZQ 3	21.5533	18.5733	2.98		2.25083	0.210103
		PZQ 4	20.1267	17.7467	2.38		1.65083	0.318456
	Fig 7G	Name	Ugdh	β-ACTIN	ΔCt	Ave CT（Control）	ΔΔCt	2-ΔΔCt
		Control 1	20.64	19.0933	1.54667	1.63083	-0.0841667	1.06008
		Control 2	19.3033	17.58	1.72333		0.0925	0.937896
		Control 3	19.9367	18.48	1.45667		-0.174167	1.12831
		Control 4	19.25	17.4533	1.79667		0.165833	0.891413
		6w 1	21.9467	17.1233	4.82333		3.1925	0.109386
		6w 2	21.69	16.93	4.76		3.12917	0.114295
		6w 3	23.2567	18.5833	4.67333		3.0425	0.121371
		6w 4	21.3233	16.0867	5.23667		3.60583	0.0821365
		12w 1	22.3333	17.12	5.21333		3.5825	0.0834757
		12w 2	20.97	17.58	3.39		1.75917	0.295419
		12w 3	20.8167	17.6633	3.15333		1.5225	0.348082
		12w 4	19.99	17.22	2.77		1.13917	0.454022
		PZQ 1	20.88	18.98	1.9		0.269167	0.829799
		PZQ 2	20.94	18.5467	2.39333		0.7625	0.589474
		PZQ 3	21.8233	18.5733	3.25		1.61917	0.325523
		PZQ 4	20.3633	17.7467	2.61667		0.985833	0.504934
	Fig 7H	Name	Upase1	β-ACTIN	ΔCt	Ave CT（Control）	ΔΔCt	2-ΔΔCt
		Control 1	26.0933	18.1233	7.97	7.25917	0.710833	0.610967
		Control 2	24.16	17.46	6.7		-0.559167	1.47342
		Control 3	24.9833	17.8233	7.16		-0.0991667	1.07115
		Control 4	24.3167	17.11	7.20667		-0.0525	1.03706
		6w 1	22.34	15.6633	6.67667		-0.5825	1.49744
		6w 2	23.9067	17.61	6.29667		-0.9625	1.94868
		6w 3	23.1233	16.71	6.41333		-0.845833	1.7973
		6w 4	22.75	16.3033	6.44667		-0.8125	1.75625
		12w 1	24.85	17.5567	7.29333		0.0341667	0.976596
		12w 2	25.27	17.5833	7.68667		0.4275	0.743549
		12w 3	25.1067	18.0467	7.06		-0.199167	1.14804
		12w 4	24.6133	17.2233	7.39		0.130833	0.913304
		PZQ 1	26.57	18.32	8.25		0.990833	0.503187
		PZQ 2	25.5667	17.325	8.24167		0.9825	0.506102
		PZQ 3	26.1933	18.06	8.13333		0.874167	0.545569
		PZQ 4	26.0167	18.0167	8		0.740833	0.598394
		Name	Upase2	β-ACTIN	ΔCt	Ave CT（Control）	ΔΔCt	2-ΔΔCt
		Control 1	18.46	19.0933	-0.633333	-0.89	0.256667	0.83702
		Control 2	16.6733	17.58	-0.906667		-0.0166667	1.01162
		Control 3	17.5067	18.48	-0.973333		-0.0833333	1.05946
		Control 4	16.4067	17.4533	-1.04667		-0.156667	1.11471
		6w 1	24.65	17.1233	7.52667		8.41667	0.00292638
		6w 2	22.5933	16.93	5.66333		6.55333	0.0106476
		6w 3	25.7867	18.5833	7.20333		8.09333	0.00366154
		6w 4	22.8667	16.0867	6.78		7.67	0.00491021
		12w 1	20.55	17.12	3.43		4.32	0.0500669
		12w 2	17.9767	17.58	0.396667		1.28667	0.409897
		12w 3	19.11	17.6633	1.44667		2.33667	0.197967
		12w 4	18.95	17.22	1.73		2.62	0.162668
		PZQ 1	20.16	18.98	1.18		2.07	0.238159
		PZQ 2	19.7667	18.5467	1.22		2.11	0.231647
		PZQ 3	20.2733	18.5733	1.7		2.59	0.166086
		PZQ 4	19.1033	17.7467	1.35667		2.24667	0.21071
	Fig 7I	Name	Gls1	β-ACTIN	ΔCt	Ave CT（Control）	ΔΔCt	2-ΔΔCt
		Control 1	28.5833	19.0933	9.49	8.61	0.88	0.543367
		Control 2	25.9733	17.58	8.39333		-0.216667	1.16205
		Control 3	27.1933	18.48	8.71333		0.103333	0.93088
		Control 4	25.2967	17.4533	7.84333		-0.766667	1.70133
		6w 1	25.5133	17.1233	8.39		-0.22	1.16473
		6w 2	25.7233	16.93	8.79333		0.183333	0.880666
		6w 3	26.9367	18.5833	8.35333		-0.256667	1.19472
		6w 4	24.6533	16.0867	8.56667		-0.0433333	1.03049
		12w 1	26.2733	17.12	9.15333		0.543333	0.686184
		12w 2	25.8833	17.58	8.30333		-0.306667	1.23685
		12w 3	26.2267	17.6633	8.56333		-0.0466667	1.03288
		12w 4	25.92	17.22	8.7		0.09	0.939523
		PZQ 1	27.97	18.98	8.99		0.38	0.768438
		PZQ 2	27.2967	18.5467	8.75		0.14	0.907519
		PZQ 3	27.35	18.5733	8.77667		0.166667	0.890899
		PZQ 4	26.64	17.7467	8.89333		0.283333	0.82169
		Name	Gls2	β-ACTIN	ΔCt	Ave CT（Control）	ΔΔCt	2-ΔΔCt
		Control 1	21.24	19.0933	2.14667	1.9625	0.184167	0.880157
		Control 2	19.8933	17.58	2.31333		0.350833	0.784131
		Control 3	20.0833	18.48	1.60333		-0.359167	1.28268
		Control 4	19.24	17.4533	1.78667		-0.175833	1.12962
		6w 1	23.1733	17.1233	6.05		4.0875	0.058822
		6w 2	22.22	16.93	5.29		3.3275	0.0996145
		6w 3	24.1167	18.5833	5.53333		3.57083	0.0841535
		6w 4	21.8533	16.0867	5.76667		3.80417	0.0715866
		12w 1	21.7	17.12	4.58		2.6175	0.16295
		12w 2	20.78	17.58	3.2		1.2375	0.424107
		12w 3	22.11	17.6633	4.44667		2.48417	0.178727
		12w 4	21.5667	17.22	4.34667		2.38417	0.191555
		PZQ 1	21.7567	18.98	2.77667		0.814167	0.568737
		PZQ 2	21.14	18.5467	2.59333		0.630833	0.645803
		PZQ 3	21.6667	18.5733	3.09333		1.13083	0.456652
		PZQ 4	20.4133	17.7467	2.66667		0.704167	0.613797
	Fig 7J	Name	Idh1	β-ACTIN	ΔCt	Ave CT（Control）	ΔΔCt	2-ΔΔCt
		Control 1	18.84	19.0933	-0.253333	-0.46	0.206667	0.866537
		Control 2	16.7633	17.58	-0.816667		-0.356667	1.28046
		Control 3	17.92	18.48	-0.56		-0.1	1.07177
		Control 4	17.2433	17.4533	-0.21		0.25	0.840896
		6w 1	20.9333	17.1233	3.81		4.27	0.0518325
		6w 2	20.54	16.93	3.61		4.07	0.0595399
		6w 3	22.61	18.5833	4.02667		4.48667	0.0446045
		6w 4	20.5867	16.0867	4.5		4.96	0.0321286
		12w 1	21.9867	17.12	4.86667		5.32667	0.024918
		12w 2	19.65	17.58	2.07		2.53	0.173139
		12w 3	19.91	17.6633	2.24667		2.70667	0.153184
		12w 4	19.0633	17.22	1.84333		2.30333	0.202594
		PZQ 1	20.9633	18.98	1.98333		2.44333	0.183858
		PZQ 2	20.5367	18.5467	1.99		2.45	0.183011
		PZQ 3	21.9667	18.5733	3.39333		3.85333	0.069188
		PZQ 4	20.15	17.7467	2.40333		2.86333	0.13742
		Name	Idh2	β-ACTIN	ΔCt	Ave CT（Control）	ΔΔCt	2-ΔΔCt
		Control 1	21.0667	19.0933	1.97333	2.58833	-0.615	1.53156
		Control 2	20.9533	17.58	3.37333		0.785	0.580352
		Control 3	20.1433	18.48	1.66333		-0.925	1.89868
		Control 4	20.7967	17.4533	3.34333		0.755	0.592546
		6w 1	23.1067	17.1233	5.98333		3.395	0.0950612
		6w 2	23.0367	16.93	6.10667		3.51833	0.0872722
		6w 3	24.5633	18.5833	5.98		3.39167	0.0952811
		6w 4	22.8033	16.0867	6.71667		4.12833	0.0571805
		12w 1	23.3967	17.12	6.27667		3.68833	0.0775713
		12w 2	22.62	17.58	5.04		2.45167	0.182799
		12w 3	22.65	17.6633	4.98667		2.39833	0.189684
		12w 4	21.6467	17.22	4.42667		1.83833	0.279645
		PZQ 1	22.14	18.98	3.16		0.571667	0.672839
		PZQ 2	22.09	18.5467	3.54333		0.955	0.515842
		PZQ 3	22.8367	18.5733	4.26333		1.675	0.313166
		PZQ 4	21.3	17.7467	3.55333		0.965	0.512278
		Name	Idh3	β-ACTIN	ΔCt	Ave CT（Control）	ΔΔCt	2-ΔΔCt
		Control 1	21.7167	19.0933	2.62333	3.4275	-0.804167	1.74614
		Control 2	21.92	17.58	4.34		0.9125	0.531264
		Control 3	21.4633	18.48	2.98333		-0.444167	1.36053
		Control 4	21.2167	17.4533	3.76333		0.335833	0.792326
		6w 1	22.86	17.1233	5.73667		2.30917	0.201777
		6w 2	22.9533	16.93	6.02333		2.59583	0.165416
		6w 3	24.6833	18.5833	6.1		2.6725	0.156855
		6w 4	22.78	16.0867	6.69333		3.26583	0.103965
		12w 1	24.6867	17.12	7.56667		4.13917	0.0567527
		12w 2	23.5767	17.58	5.99667		2.56917	0.168501
		12w 3	23.5833	17.6633	5.92		2.4925	0.177698
		12w 4	22.4567	17.22	5.23667		1.80917	0.285356
		PZQ 1	23.7067	18.98	4.72667		1.29917	0.406361
		PZQ 2	23.7667	18.5467	5.22		1.7925	0.288671
		PZQ 3	24.6833	18.5733	6.11		2.6825	0.155771
		PZQ 4	22.9867	17.7467	5.24		1.8125	0.284697

## Sheet: Fig 8B
		Area				normalization
		control	TGF-β	TGF-β+uridine	Ave Area (control)	control	TGF-β	TGF-β+uridine
	repetition 1	24820.6	953.554	124353	21714.1	1.14307	0.0439141	5.72682
	repetition 2	12886.5	1615.29	82683.5		0.593465	0.0743893	3.80783
	repetition 3	33293	149.705	96202.5		1.53325	0.00689438	4.43043
	repetition 4	16030.3	1209.57	80176.2		0.738247	0.0557045	3.69236
	repetition 5	14645	1235.61	106358		0.674449	0.0569035	4.8981
	repetition 6	10979.4	2433.24			0.505637	0.112059
	repetition 7	26101.8	901.483			1.20207	0.0415161
	repetition 8	44860.4				2.06596
	repetition 9	11809.3				0.543856

## Sheet: Fig 8C
	Name	PPAR-γ	β-actin	ΔCT	Ave CT（Control）	ΔΔCT	2-ΔΔCT
	control 1	20.34	12.94	7.4	7.30167	0.0983333	0.934111
	control 2	20.26	12.925	7.335		0.0333333	0.97716
	control 3	20.075	12.905	7.17		-0.131667	1.09556
	TGF-β 1	20.64	12.73	7.91		0.608333	0.655954
	TGF-β 2	20.495	12.56	7.935		0.633333	0.644685
	TGF-β 3	20.635	12.705	7.93		0.628333	0.646923
	TGF-β+uridine 1	20.375	13.08	7.295		-0.00666667	1.00463
	TGF-β+uridine 2	20.13	12.79	7.34		0.0383333	0.973779
	TGF-β+uridine 3	19.95	12.855	7.095		-0.206667	1.15402
	TGF-β+uridine 4	19.93	12.655	7.275		-0.0266667	1.01866

## Sheet: Fig 8E
		α-SMA	GAPDH	α-SMA/GAPDH	Ave（Control）	normalization
	control 1	21475.3	51362.7	0.418112	0.581354	0.719204
	control 2	30016.3	52160.2	0.575463		0.989867
	control 3	27763.9	53134.4	0.522522		0.898801
	control 4	46883.6	57929.7	0.809319		1.39213
	TGF-β 1	51731.3	40965.5	1.2628		2.17217
	TGF-β 2	48485.6	48966.3	0.990184		1.70324
	TGF-β 3	42293.9	49286	0.858133		1.47609
	TGF-β 4	38416.5	51512.8	0.745766		1.28281
	TGF-β+uridine 1	29042.2	46828.4	0.620183		1.06679
	TGF-β+uridine 2	26905.3	53277.2	0.505007		0.868674
	TGF-β+uridine 3	11039.8	51693.6	0.213562		0.367354
	TGF-β+uridine 4	13853.2	32097.5	0.431598		0.742402

## Sheet: Fig 8F
		PPARg	GAPDH	PPARg/GAPDH	Ave（Control）	normalization
	control 1	31224.9	51362.7	0.60793	0.505297	1.20311
	control 2	22146.4	52160.2	0.424584		0.840266
	control 3	28010.2	53134.4	0.527158		1.04326
	control 4	26735.5	57929.7	0.461517		0.913357
	TGF-β 1	9625.2	44965.5	0.214057		0.423627
	TGF-β 2	16205.4	48966.3	0.330951		0.654963
	TGF-β 3	23733.6	49286	0.481548		0.953
	TGF-β 4	30416.7	51512.8	0.590469		1.16856
	TGF-β+uridine 1	50551.3	46828.4	1.0795		2.13637
	TGF-β+uridine 2	42249	53277.2	0.793004		1.56938
	TGF-β+uridine 3	30670.6	51693.6	0.593315		1.17419
	TGF-β+uridine 4	30156.7	32097.5	0.939535		1.85937

## Sheet: Fig 8G
	Name	PPAR-γ	β-ACTIN	ΔCt	Ave CT（Control）	ΔΔCt	2-ΔΔCt
	Control 1	22.115	14.715	7.4	7.16167	0.238333	0.847724
	Control 2	21.5	14.34	7.16		-0.00166667	1.00116
	Control 3	21.075	14.15	6.925		-0.236667	1.17827
	TGF-β 1	21.81	14.19	7.62		0.458333	0.727827
	TGF-β 2	22.85	15.025	7.825		0.663333	0.631418
	TGF-β 3	21.035	13.295	7.74		0.578333	0.669737
	Uridine 1	21.48	14.52	6.96		-0.201667	1.15003
	Uridine 2	21.04	13.89	7.15		-0.0116667	1.00812
	Uridine 3	21.79	14.905	6.885		-0.276667	1.21139
	GW9662 1	22.775	14.89	7.885		0.723333	0.605696
	GW9662 2	22.545	14.12	8.425		1.26333	0.41658
	GW9662 3	22.565	14.77	7.795		0.633333	0.644685

## Sheet: Fig 8H
	Name	α-SMA	β-actin	ΔCT	Ave CT（Control）	ΔΔCT	2-ΔΔCT
	Control 1	22.2	12.94	9.26	9.45	-0.19	1.14076
	Control 2	22.685	12.925	9.76		0.31	0.806642
	Control 3	22.235	12.905	9.33		-0.12	1.08673
	TGF-β 1	20.4	12.73	7.67		-1.78	3.43426
	TGF-β 2	20.18	12.56	7.62		-1.83	3.55537
	TGF-β 3	20.505	12.705	7.8		-1.65	3.13834
	TGF-β+Uridine 1	22.78	13.08	9.7		0.25	0.840896
	TGF-β+Uridine 2	22.755	12.79	9.965		0.515	0.699793
	TGF-β+Uridine 3	22.495	12.855	9.64		0.19	0.876606
	TGF-β+Uridine 4	22.55	12.655	9.895		0.445	0.734584
	TGF-β+GW9662+Uridine 1	21.29	13.27	8.02		-1.43	2.69447
	TGF-β+GW9662+Uridine 2	21.165	13.11	8.055		-1.395	2.62989
	TGF-β+GW9662+Uridine 3	21.225	13.205	8.02		-1.43	2.69447
	TGF-β+GW9662+Uridine 4	21.515	13.115	8.4		-1.05	2.07053
	Name	COL1A1	β-actin	ΔCT	Ave CT（Control）	ΔΔCT	2-ΔΔCT
	Control 1	22.99	12.94	10.05	10.1083	-0.0583333	1.04126
	Control 2	23.21	12.925	10.285		0.176667	0.884745
	Control 3	22.895	12.905	9.99		-0.118333	1.08548
	TGF-β 1	22.185	12.73	9.455		-0.653333	1.5728
	TGF-β 2	22.23	12.56	9.67		-0.438333	1.35504
	TGF-β 3	22.285	12.705	9.58		-0.528333	1.44226
	TGF-β+Uridine 1	23.75	13.08	10.67		0.561667	0.677519
	TGF-β+Uridine 2	23.51	12.79	10.72		0.611667	0.65444
	TGF-β+Uridine 3	22.93	12.855	10.075		-0.0333333	1.02337
	TGF-β+Uridine 4	23.265	12.655	10.61		0.501667	0.70629
	TGF-β+GW9662+Uridine 1	23.05	13.27	9.78		-0.328333	1.25556
	TGF-β+GW9662+Uridine 2	23.14	13.11	10.03		-0.0783333	1.0558
	TGF-β+GW9662+Uridine 3	23.175	13.205	9.97		-0.138333	1.10063
	TGF-β+GW9662+Uridine 4	22.57	13.115	9.455		-0.653333	1.5728
	Name	COL3A1	β-ACTIN	ΔCT	Ave CT（Control）	ΔΔCT	2-ΔΔCT
	Control 1	24.615	15.66	8.955	9.015	-0.06	1.04247
	Control 2	24.425	15.375	9.05		0.035	0.976032
	Control 3	24.785	15.845	8.94		-0.075	1.05336
	Control 4	24.4	15.285	9.115		0.1	0.933033
	TGF-β 1	22.72	15.22	7.5		-1.515	2.85799
	TGF-β 2	22.635	15.04	7.595		-1.42	2.67586
	TGF-β 3	22.785	15.13	7.655		-1.36	2.56685
	TGF-β 4	22.345	14.48	7.865		-1.15	2.21914
	TGF-β 5	22.47	14.655	7.815		-1.2	2.2974
	TGF-β+Uridine 1	23.85	15.03	8.82		-0.195	1.14472
	TGF-β+Uridine 2	23.29	14.775	8.515		-0.5	1.41421
	TGF-β+Uridine 3	23.31	14.915	8.395		-0.62	1.53688
	TGF-β+Uridine 4	23.965	15.86	8.105		-0.91	1.87905
	TGF-β+Uridine 5	23.215	14.835	8.38		-0.635	1.55294
	TGF-β+GW9662+Uridine 1	23.53	15.575	7.955		-1.06	2.08493
	TGF-β+GW9662+Uridine 2	23.49	15.52	7.97		-1.045	2.06337
	TGF-β+GW9662+Uridine 3	23.22	15.17	8.05		-0.965	1.95206
	TGF-β+GW9662+Uridine 4	23.02	14.985	8.035		-0.98	1.97247
	TGF-β+GW9662+Uridine 5	23.705	15.66	8.045		-0.97	1.95884

## Sheet: Fig 8I
	Name	CD36	β-ACTIN	ΔCT	Ave CT（Control）	ΔΔCT	2-ΔΔCT
	Control 1	27.75	13.255	14.495	14.4875	0.0075	0.994815
	Control 2	28.265	13.88	14.385		-0.1025	1.07363
	Control 3	28.22	13.61	14.61		0.1225	0.918594
	Control 4	28.085	13.625	14.46		-0.0275	1.01924
	TGF-β 1	28.845	13.52	15.325		0.8375	0.559612
	TGF-β 2	28.325	12.77	15.555		1.0675	0.477145
	TGF-β 3	28.08	12.9	15.18		0.6925	0.618781
	TGF-β 4	28.605	13.15	15.455		0.9675	0.511391
	TGF-β 5	28.52	13.115	15.405		0.9175	0.529426
	TGF-β+Uridine 1	27.22	13.02	14.2		-0.2875	1.22052
	TGF-β+Uridine 2	27.195	12.77	14.425		-0.0625	1.04427
	TGF-β+Uridine 3	27.075	12.64	14.435		-0.0525	1.03706
	TGF-β+Uridine 4	27.63	13.08	14.55		0.0625	0.957603
	TGF-β+Uridine 5	28.825	14.515	14.31		-0.1775	1.13092
	TGF-β+Uridine+GW9662 1	28.78	13.32	15.46		0.9725	0.509622
	TGF-β+Uridine+GW9662 2	28.645	13.625	15.02		0.5325	0.691356
	TGF-β+Uridine+GW9662 3	28.26	13.35	14.91		0.4225	0.746131
	TGF-β+Uridine+GW9662 4	28.91	13.345	15.565		1.0775	0.473849
	TGF-β+Uridine+GW9662 5	28.605	13.58	15.025		0.5375	0.688964
	Name	FASN	β-ACTIN	ΔCT	Ave CT（Control）	ΔΔCT	2-ΔΔCT
	Control 1	20.25	15.035	5.215	5.10125	0.11375	0.924183
	Control 2	19.775	14.575	5.2		0.09875	0.933842
	Control 3	20.485	15.475	5.01		-0.09125	1.06529
	Control 4	19.51	14.53	4.98		-0.12125	1.08768
	TGF-β 1	20.035	14.57	5.465		0.36375	0.777142
	TGF-β 2	19.92	14.485	5.435		0.33375	0.793471
	TGF-β 3	19.04	13.69	5.35		0.24875	0.841625
	TGF-β+Uridine 1	19.42	14.675	4.745		-0.35625	1.28009
	TGF-β+Uridine 2	19.555	14.825	4.73		-0.37125	1.29347
	TGF-β+Uridine 3	20.2	15.525	4.675		-0.42625	1.34374
	TGF-β+Uridine+GW9662 1	20.52	14.905	5.615		0.51375	0.7004
	TGF-β+Uridine+GW9662 2	19.905	14.6	5.305		0.20375	0.868291
	TGF-β+Uridine+GW9662 3	19.77	14.525	5.245		0.14375	0.905163
	TGF-β+Uridine+GW9662 4	19.18	13.945	5.235		0.13375	0.911459
	Name	PLIN1	β-ACTIN	ΔCT	Ave CT（Control）	ΔΔCT	2-ΔΔCT
	Control 1	31.48	15.035	16.445	16.3725	0.0725	0.950989
	Control 2	30.785	14.575	16.21		-0.1625	1.11922
	Control 3	31.735	15.475	16.26		-0.1125	1.0811
	Control 4	31.105	14.53	16.575		0.2025	0.869043
	TGF-β 1	32.05	14.57	17.48		1.1075	0.464098
	TGF-β 2	31.835	14.485	17.35		0.9775	0.507859
	TGF-β 4	31.4	13.69	17.71		1.3375	0.395706
	TGF-β 5	30.91	14.02	16.89		0.5175	0.698581
	TGF-β+Uridine 1	31.11	14.675	16.435		0.0625	0.957603
	TGF-β+Uridine 2	31.005	14.705	16.3		-0.0725	1.05154
	TGF-β+Uridine 3	30.83	14.825	16.005		-0.3675	1.29012
	TGF-β+Uridine 4	32.26	15.525	16.735		0.3625	0.777816
	TGF-β+Uridine+GW9662 1	31.905	14.905	17		0.6275	0.647297
	TGF-β+Uridine+GW9662 2	31.815	14.6	17.215		0.8425	0.557676
	TGF-β+Uridine+GW9662 3	31.07	14.525	16.545		0.1725	0.887304
	TGF-β+Uridine+GW9662 4	31.06	13.945	17.115		0.7425	0.597703
	Name	SREBPc	β-ACTIN	ΔCT	Ave CT（Control）	ΔΔCT	2-ΔΔCT
	Control 1	21.06	15.035	6.025	5.89625	0.12875	0.914624
	Control 2	20.63	14.575	6.055		0.15875	0.895801
	Control 3	21.02	15.475	5.545		-0.35125	1.27567
	Control 4	20.49	14.53	5.96		0.06375	0.956774
	TGF-β 1	20.975	14.57	6.405		0.50875	0.702831
	TGF-β 2	20.895	14.485	6.41		0.51375	0.7004
	TGF-β 3	20.695	14.285	6.41		0.51375	0.7004
	TGF-β 4	20.515	13.69	6.825		0.92875	0.525313
	TGF-β+Uridine 1	20.745	14.675	6.07		0.17375	0.886535
	TGF-β+Uridine 2	20.79	14.705	6.085		0.18875	0.877366
	TGF-β+Uridine 3	20.725	14.825	5.9		0.00375	0.997404
	TGF-β+Uridine 4	21.39	15.525	5.865		-0.03125	1.0219
	TGF-β+Uridine+GW9662 1	20.83	14.6	6.23		0.33375	0.793471
	TGF-β+Uridine+GW9662 2	21.18	14.525	6.655		0.75875	0.591008
	TGF-β+Uridine+GW9662 3	20.58	13.945	6.635		0.73875	0.599258

## Sheet: Fig S6
	Fig S6A	Name	UPP1	β-ACTIN	ΔCt	Ave CT（Control）	ΔΔCt	2-ΔΔCt
		Control 1	22.92	14.715	8.205	8.05	0.155	0.898132
		Control 2	22.485	14.34	8.145		0.095	0.936272
		Control 3	21.95	14.15	7.8		-0.25	1.18921
		TGF-β 1	21.29	14.19	7.1		-0.95	1.93187
		TGF-β 2	22.155	15.025	7.13		-0.92	1.89212
		TGF-β 3	20.505	13.295	7.21		-0.84	1.79005
		TGF-β+DAU 1	22.24	13.845	8.395		0.345	0.787308
		TGF-β+DAU 2	21.83	12.705	9.125		1.075	0.474671
		TGF-β+DAU 3	21.835	12.695	9.14		1.09	0.469761
			Urd conc(ug/ml)	Pro conc(ug/ml)	Urd/Pro(ug/mg)
	Fig S6B	Control 1	5.15688	3176	1.6237
		Control 2	5.28658	3294	1.60491
		Control 3	4.42537	3132	1.41295
		TGF-β 1	3.04539	3352	0.90853
		TGF-β 2	2.85768	3252	0.878745
		TGF-β 3	2.70865	3074	0.881147
		TGF-β+DAU 1	8.18646	2994	2.73429
		TGF-β+DAU 2	8.36394	3404	2.45709
		TGF-β+DAU 3	8.49932	3256	2.61036
		Urd 1	7.38214	2754	2.68052
		Urd 2	7.59374	3168	2.39701
		Urd 3	7.34118	2840	2.58492
	Fig S6C	Name	α-SMA	β-ACTIN	ΔCt	Ave CT（Control）	ΔΔCt	2-ΔΔCt
		Control 1	25.455	14.715	10.74	10.68	0.06	0.959264
		Control 2	25.01	14.34	10.67		-0.01	1.00696
		Control 3	24.78	14.15	10.63		-0.05	1.03526
		TGF-β 1	23.79	14.19	9.6		-1.08	2.11404
		TGF-β 2	23.95	15.025	8.925		-1.755	3.37526
		TGF-β 3	22.2	13.295	8.905		-1.775	3.42238
		TGF-β+DAU 1	24.245	13.845	10.4		-0.28	1.21419
		TGF-β+DAU 2	23.735	12.705	11.03		0.35	0.784584
		TGF-β+DAU 3	23.83	12.695	11.135		0.455	0.72951
	Fig S6D	Name	COL1A1	β-ACTIN	ΔCt	Ave CT（Control）	ΔΔCt	2-ΔΔCt
		Control 1	34.12	14.715	19.405	19.7517	-0.346667	1.27162
		Control 2	33.97	14.34	19.63		-0.121667	1.08799
		Control 3	34.37	14.15	20.22		0.468333	0.722799
		TGF-β 1	32.135	14.19	17.945		-1.80667	3.49833
		TGF-β 2	32.87	15.025	17.845		-1.90667	3.74942
		TGF-β 3	31.645	13.295	18.35		-1.40167	2.64207
		TGF-β+DAU 1	32.32	13.845	18.475		-1.27667	2.42279
		TGF-β+DAU 2	30.965	12.705	18.26		-1.49167	2.81214
		TGF-β+DAU 3	31.41	12.695	18.715		-1.03667	2.05148
	Fig S6E	Name	COL3A1	β-ACTIN	ΔCt	Ave CT（Control）	ΔΔCt	2-ΔΔCt
		Control 1	29.005	14.715	14.29	14.4317	-0.141667	1.10318
		Control 2	28.675	14.34	14.335		-0.0966667	1.0693
		Control 3	28.82	14.15	14.67		0.238333	0.847724
		TGF-β 1	27.925	14.19	13.735		-0.696667	1.62076
		TGF-β 2	28.44	15.025	13.415		-1.01667	2.02324
		TGF-β 3	26.775	13.295	13.48		-0.951667	1.93411
		TGF-β+DAU 1	28.37	13.845	14.525		0.0933333	0.937354
		TGF-β+DAU 2	27.215	12.705	14.51		0.0783333	0.947151
		TGF-β+DAU 3	27.075	12.695	14.38		-0.0516667	1.03646
